# Supplementary material for: A New Cell Line Derived from the Spleen of the Japanese Flounder (Paralichthys olivaceus) and Its Application in Viral Study
Source: Biology (Basel). 2022 Nov 24;11(12):1697. doi: 10.3390/biology11121697 (PMC9774307; doi:10.3390/biology11121697)
Supplement: Supplementary file 1 [file biology-11-01697-s001.zip]

Archive with 1 entries (1 files):
- biology-2013496-supplementary.pdf
